# Supplementary material for: Post-COVID-19 Condition in Swiss Healthcare: Disparities in Access, Delays in Care, and Patient Burden
Source: Healthcare (Basel). 2026 Jul 22;14(14):2220. doi: 10.3390/healthcare14142220 (PMC13409836; doi:10.3390/healthcare14142220)
Supplement: Supplementary file 1 [file healthcare-14-02220-s001.zip]

Archive with 1 entries (1 files):
- healthcare-4374207-supplementary.pdf
